# Supplementary material for: Safety and Immunogenicity of OVX836, a Nucleoprotein-Based Universal Influenza Vaccine, Co-Administered with Fluarix® Tetra, a Seasonal Hemagglutinin-Based Vaccine
Source: Vaccines (Basel). 2025 May 23;13(6):558. doi: 10.3390/vaccines13060558 (PMC12197426; doi:10.3390/vaccines13060558)
Supplement: Supplementary file 1 [file vaccines-13-00558-s001.zip]

Archive with 4 entries (4 files):
- vaccines-3627798-supplementary/Vaccines-3627798_Supplementary S1.pdf
- vaccines-3627798-supplementary/Vaccines-3627798_Supplementary S2.pdf
- vaccines-3627798-supplementary/Vaccines-3627798_Supplementary S3.pdf
- vaccines-3627798-supplementary/Vaccines-3627798_Supplementary S4.pdf
